# Supplementary material for: Family-based selection: an efficient method for increasing phenotypic variability
Source: G3 (Bethesda). 2025 Jul 18;15(10):jkaf165. doi: 10.1093/g3journal/jkaf165 (PMC12506656; doi:10.1093/g3journal/jkaf165)
Supplement: jkaf165_Supplementary_Data [file jkaf165_Supplementary_Data.zip]

Archive with 10 entries (10 files):
- Figure_S10_G3-2025-405909.pdf
- Figure_S1_G3-2025-405909.pdf
- Figure_S2_G3-2025-405909.pdf
- Figure_S3_G3-2025-405909.pdf
- Figure_S4_G3-2025-405909.pdf
- Figure_S5_G3-2025-405909.pdf
- Figure_S6_G3-2025-405909.pdf
- Figure_S7_G3-2025-405909.pdf
- Figure_S8_G3-2025-405909.pdf
- Figure_S9_G3-2025-405909.pdf
